# Supplementary material for: In vivo and in vitro validation of powdery mildew resistance in garden pea genotypes
Source: Sci Rep. 2023 Feb 8;13:2243. doi: 10.1038/s41598-023-28184-0 (PMC9908938; doi:10.1038/s41598-023-28184-0)
Supplement: Supplementary file 1 — Supplementary Information. [file 41598_2023_28184_MOESM1_ESM.xlsx]

## Sheet: Sheet1
Supplementary Table 1: The powdery mildew disease incidence over environments under field conditions
Palampur (Powdery mildew score) 2017-18							Palampur (powdery mildew score) 2018-19						Kukumseri Summer 2018 first picking						Kukumseri Summer 2018 first picking
	R-1	R-2	R-3	Highest score (Overall)			R-1	R-2	R-3	Highest score (Overall)			R-1	R-2	R-3	Highest score (Overall)			R-1	R-2	R-3	Highest score (Overall)
SP-1	2	1	2	2			2	2	2	2			2	2	2	2			2	2	2	2
SP-2	2	2	2	2			3	2	3	3			1	1	1	1			3	2	3	3
SP-3	2	2	1	2			2	2	2	2			1	1	1	1			1	2	2	2
SP-5	2	2	2	2			2	2	2	2			1	1	1	1			2	2	2	2
SP-6	2	2	2	2			1	2	2	2			2	2	2	2			2	2	2	2
SP-7	1	0	1	1			1	1	1	1			1	1	1	1			1	1	1	1
SP-10	2	2	2	2			2	2	2	2			2	2	2	2			3	2	3	3
SP-12	2	1	2	2			1	2	2	2			0	1	1	1			2	2	2	2
SP-14	2	2	2	2			2	2	2	2			1	1	1	1			2	2	2	2
SP-15	2	2	2	2			2	1	2	2			1	1	1	1			2	2	2	2
SP-17	1	2	2	2			2	2	2	2			1	1	1	1			2	2	2	2
SP-18	1	1	1	1			1	1	1	1			1	1	1	1			1	1	1	1
SP-19	2	2	2	2			2	2	2	2			2	2	2	2			3	2	3	3
SP-22	2	2	2	2			2	1	2	2			1	1	1	1			2	2	2	2
SP-24	2	2	2	2			2	2	2	2			1	2	2	2			2	3	3	3
SN-1	1	1	1	1			1	1	1	1			1	1	1	1			1	1	1	1
SN-4	2	2	2	2			2	2	2	2			1	1	1	1			2	2	2	2
SN-5-1	1	0	1	1			0	1	1	1			1	1	1	1			2	2	2	2
SN-6-1	1	1	1	1			1	1	1	1			0	0	0	0			1	1	1	1
SN-7-1	1	1	1	1			1	1	0	1			1	1	1	1			1	1	1	1
SN-11-1	1	1	1	1			2	2	2	2			2	2	2	2			2	2	2	2
SN-15	0	1	1	1			1	1	1	1			1	1	1	1			2	2	2	2
SN-2	1	1	1	1			0	1	1	1			0	0	0	0			1	1	1	1
SN-5-2	1	1	1	1			1	1	1	1			1	1	1	1			1	1	1	1
SN-6-2	1	1	1	1			1	1	1	1			0	0	0	0			1	1	1	1
SN-7-2	1	1	1	1			1	1	1	1			1	1	1	1			1	1	1	1
SN-8	1	1	1	1			2	1	2	2			1	1	1	1			2	2	2	2
SN-10	1	1	1	1			1	1	1	1			0	0	0	0			1	1	1	1
SN-11-2	1	1	1	1			0	1	1	1			1	1	1	1			1	1	1	1
SN-13	1	1	1	1			1	1	1	1			1	1	1	1			2	2	2	2
SN-19	1	1	1	1			2	2	1	2			1	1	1	1			2	2	2	2
SN-21	0	1	1	1			1	1	1	1			0	0	0	0			1	1	1	1
SN-22	1	1	1	1			1	1	1	1			1	1	1	1			1	1	1	1
SA-1	2	2	2	2			2	2	2	2			1	1	1	1			2	2	2	2
SA-4	2	2	2	2			3	3	3	3			2	2	2	2			3	3	3	3
PSPP-8	1	1	1	1			1	1	1	1			1	1	1	1			1	1	1	1
SP-12-1	2	2	2	2			2	2	2	2			1	1	1	1			2	2	2	2
SP-12-2	2	2	2	2			1	2	2	2			2	1	2	2			2	2	2	2
SP-15-1	1	1	1	1			1	1	1	1			1	1	1	1			1	1	1	1
SP-23-1	1	1	1	1			1	1	1	1			1	1	1	1			1	1	1	1
SP-28-1	1	1	1	1			1	1	1	1			1	1	1	1			1	1	1	1
SN-8-2	2	2	2	2			2	2	2	2			1	1	1	1			2	2	2	2
SN-3-1	1	1	1	1			1	1	1	1			1	1	1	1			2	2	2	2
SN-9-2	2	2	2	2			2	2	2	2			1	1	0	1			2	2	2	2
Palam Priya	3	3	3	3			3	3	3	3			2	2	2	2			3	3	3	3
Azad-P1	4	4	4	4			4	3	4	4			4	4	4	4			4	4	4	4
Palam Sumool	1	1	1	1			1	0	1	1			0	0	1	1			0	1	1	1
Pb-89	2	2	2	2			2	2	2	2			2	2	2	2			3	3	3	3

## Sheet: Sheet2
Supplementary Table 2: In vitro screening of pea genotypes for powdery mildew disease reaction
Palampur (Protected conditions in vitro)							Detached leaf assay (Powdery mildew score)
	R-1	R-2	R-3	Highest score (Overall)			R-1	R-2	R-3	Highest score (Overall)
SP-1	2	2	2	2			2	2	2	2
SP-2	3	3	3	3			3	3	3	3
SP-3	2	2	2	2			2	2	2	2
SP-5	2	2	2	2			3	3	3	3
SP-6	2	2	2	2			2	2	2	2
SP-7	1	1	1	1			1	1	1	1
SP-10	2	2	2	2			3	3	3	3
SP-12	2	2	2	2			2	2	2	2
SP-14	2	2	2	2			2	2	2	2
SP-15	2	2	2	2			2	2	2	2
SP-17	2	2	2	2			2	2	2	2
SP-18	2	2	2	2			2	2	2	2
SP-19	4	4	4	4			4	4	4	4
SP-22	2	2	2	2			2	2	2	2
SP-24	3	3	3	3			3	3	3	3
SN-1	1	1	1	1			1	1	1	1
SN-4	2	2	2	2			2	2	2	2
SN-5-1	2	2	2	2			2	2	2	2
SN-6-1	1	1	1	1			1	1	1	1
SN-7-1	1	1	1	1			1	1	1	1
SN-11-1	2	2	2	2			2	2	2	2
SN-15	2	2	2	2			2	2	2	2
SN-2	1	1	1	1			1	1	1	1
SN-5-2	1	1	1	1			1	1	1	1
SN-6-2	1	1	1	1			1	1	1	1
SN-7-2	1	1	1	1			2	2	2	2
SN-8	2	2	2	2			2	2	2	2
SN-10	1	1	1	1			1	1	1	1
SN-11-2	1	1	1	1			2	2	2	2
SN-13	2	2	2	2			2	2	2	2
SN-19	2	2	2	2			2	2	2	2
SN-21	1	1	1	1			1	1	1	1
SN-22	2	2	2	2			2	2	2	2
SA-1	2	2	2	2			2	2	2	2
SA-4	3	3	3	3			3	3	3	3
PSPP-8	1	1	1	1			2	2	2	2
SP-12-1	3	3	3	3			3	3	3	3
SP-12-2	2	2	2	2			2	2	2	2
SP-15-1	2	2	2	2			2	2	2	2
SP-23-1	2	2	2	2			2	2	2	2
SP-28-1	1	1	1	1			1	1	1	1
SN-8-2	2	2	2	2			2	2	2	2
SN-3-1	2	2	2	2			2	2	2	2
SN-9-2	2	2	2	2			2	2	2	2
Palam Priya	3	3	3	3			3	3	3	3
Azad-P1	4	4	4	4			4	4	4	4
Palam Sumool	1	1	1	1			1	1	1	1
Pb-89	3	3	3	3			3	3	3	3
